# Supplementary material for: Blood-based cerebral biomarkers in preeclampsia: Plasma concentrations of NfL, tau, S100B and NSE during pregnancy in women who later develop preeclampsia - A nested case control study
Source: PLoS One. 2018 May 2;13(5):e0196025. doi: 10.1371/journal.pone.0196025 (PMC5931625; doi:10.1371/journal.pone.0196025)
Supplement: S1 Table — (XLSX) [file pone.0196025.s001.xlsx]

## Sheet: Blad1
Group	Pat number	NfL w10	NfL w25	NfL w28	NfL w33	NfL w37	tau w10	tau w25	tau w28	tau w33	tau w37	S100B w10	S100B w25	S100B w28	S100B w33	S100B w37	NSE w10	NSE w25	NSE w28	NSE w33	NSE w37
0	1	7.4	10.9		10.9	14.3	9.09	9.13		5.21	4.04	0.072	0.057	0.051	0.048	0.06	3.73	3.39	2.55	2.32	3.72
0	2	7.3	6.8	6.5	7.4	8.7	3.23	1.7	2.47		1.67	0.08	0.051	0.069	0.054	0.069	3.89	4.94	4.68	2.92	3.12
0	3		6.8	6.2	8.1	8.4		2.63	2.75		3.3		0.03	0.033	0.036	0.036		2.93	2.7	2.73	3.24
0	14	7.2	7.3	7.7	11.2	11.7	5.82	3.79	5.47	4.84	4.18		0.063	0.042	0.074	0.088	3.43	2.21	2.97	2.6	2.24
0	16		3.6	5.6	3.6	5.5		1.63	2.08	1.46	1.11		0.033	0.021	0.027	0.033		2.31	3.7	2.19	2.22
0	20	9.3			11.7		8.03			2.99		0.096					2.29			3.38
0	22	5.9	8.1	5.4			6.32	7.84	3.55			0.037	0.04	0.046			4.62	3.34	2.39
0	25	3	1.9	3.2	6	8.2	5.19	2.85	3.84	3.88	5.04	0.06	0.051	0.048	0.048	0.054	4.48	2.37	4.81	2.53	2.72
0	29	4.3		5.9	35	20.9	8.51		9.06	12.55	11.6	0.037		0.025	0.031	0.04	3.24		4.33	3.74	5.51
0	31	7.2	5.8	8.7	10.1		8.15	5.52	4.11	3.79		0.076	0.025	0.037	0.028		4.32	2.33	2.94	2.1
0	36	13.3	11	13.5	16	12.6	8.62	6.29	3.82	4.48	5.59	0.099	0.066	0.063	0.099		7.55	1.97	3.11	2.09	2.73
0	39	5.3	3.2	4.6		6.9		6.95	5.35			0.047	0.031	0.037		0.047	4.25	2.71	2.34		2.46
0	44	8.2	7.9	6.6	22		11.4	7.12	8.06	10.95		0.114	0.054	0.051	0.159		3.24	2.08	2.4	3.34
0	45	9.7	6.1	7.9	6.6	8.2	5.94	3.8	4.88	1.92	3.77	0.037	0.037	0.046	0.028	0.33	3.15	2.51	2.6	2.67	2.32
0	46	3.4	12.9	13.4	11.9	15.4		3.98	3.22	2.27	1.31		0.039	0.031	0.031	0.033		3.69	2.41	2.48	3.28
0	56	4.1	4.9		5.5	6.35	6.02	4.34		3.32		0.037	0.029		0.029		3.33	3.58		2.59
0	59						5.47	4.72	4.06	2.94		0.051	0.041	0.039	0.033	0.033	3.99	2.51	3.12	2.73	3.17
0	66	1.6	1.5	0.4	0.9		8.43	4.79	6.67	8.77		0.039	0.035	0.035	0.047		3.3	2.16	2.05	2.05
0	88	4.8	6.8		6.8	7.4		3.57		1.72	1.89	0.06	0.06		0.066	0.077	2.98	1.64		2.22	1.65
0	91	43.2		35.3		38	4.27		1.19		1.53	0.094		0.083		0.089	7.42		2.87		2.42
0	93		5	4.4	6.8	8.2		6.93	5.22	3.87	2.88		0.076	0.111	0.085	0.07		3.32	3.25	4.2	3.89
0	97	7.4	8.4	7.3	11.3	15.6	4.59	2.04	3.73	1.95	2.01	0.035	0.024	0.035	0.039	0.043	4.61	2.71	2.78	2.82	4.08
0	100	8.2	7.1	9.2	6.8	18.1	15.48	26.35	9.66	9.06	20.04	0.049	0.07	0.046	0.055	0.07	8.34	5.18	6.36	3.49	6.34
0	107	2.8	3.7	1.5	3.7		4.44	5.2	1.79	2.6		0.02	0.016	0.018	0.014		6.83	3.7	3.98	5.04
0	108	3.1	49.6	3.2	3.1	3	6.64	27.81	3.84	3.88	7.09	0.063	0.472	0.051	0.037	0.043	8.88	8.52	3.34	2.67	3.18
0	109	11.2	12.4	13.6	12.3	14.5	7.11	2.89	2.92	3.02	4.33	0.035	0.029	0.041	0.024	0.035	4.26	6.73	5.67	3.15	3.37
0	118	0.2	7.1	4.3	6.8	6.4	7.39	7.53	5.45	5.74	5.17	0.046	0.079		0.088	0.055	3.5	2.52	2.5	2.66	2.63
0	125	2.1	2.3	3.4	2.1	5.7	10.53		6.65	5.87	11.48	0.055	0.031	0.031	0.049	0.043	4.24	2.8	2.85	2.75	3.36
0	129	7.6	3.7	4		7.7	8.38	1.84	6.12		0.53	0.043	0.053	0.075		0.063	4.26	2.44	3.29		2.6
0	130	6.1	1.5	3.2	5.7		6.15	3.24	3.25	3.26		0.045	0.041	0.043	0.028		4.22	2.31	2.04	2.41
0	133	4.4	8.7	5.3	6.5	10.4	3.24	4.94	4.34	5.69	5.33	0.028	0.064	0.046	0.061	0.088	2.08	3.42	4.48	4.23	4.21
0	144		4.8	8.9	7.2	10.4		3.38	3.17	1.96	1.92		0.043		0.033	0.057		2.93		3.56	4.46
0	227	7		4.4	4.2	6.1	4.01		3.23	2.44	2.28	0.043		0.026	0.022	0.022	5.11		3.65	2.4	2.39
0	465		23.4					3.93					0.037					2.58
0	495	5.9		9.7	5.8	6.3	3.84		2.15	2.32	2.75	0.049		0.065	0.041	0.051	3.5		2.64	2.23	2.03
0	684	17	11.6		11.7	14.1	5.03	4.16		2.55	4.08	0.039	0.037		0.033	0.043	2.99	2.81		2.94	2.65
1	4	13.7		64	64.9		3.89			4.45		0.08	0.072		0.096		4.29	6.72		4.65
1	64	4.3	7.3	6.6	8	22.2	3.37	3.82	2.52	4.69	4.24	0.04	0.028	0.043	0.058	0.055	3	3.15	2.91	2.78	2.54
1	126							9.91		15.62	17.69		0.043		0.093	0.073		2.93		2.05	4.56
1	155	8.7	12.9	9.5		22.1	8.26	1.84	2.3		5.45	0.039	0.048	0.042		0.077	3.51	2.38	2.57		5.5
1	165	6.6	6.4	6.1	13.4	19.4	3.07	1.76	1.5	2.09	4.33	0.051	0.054	0.048	0.091	0.088	3.58	3.41	5.27	3.72	3.37
1	249		3.7	5.5	24.5			2.11	2.48	2.38	3.85		4.69	5.047	5.03	5.597
1	252	3.8	3.5	3	5.9	8.1	6.31	4.12	3.29	5.24	3.86	0.061	0.045	0.045	0.069	0.087	3.88	4.74	3.04	3.95	4.47
1	418	7.1	4.9		10.3		7.71	3.95		1.73		0.063	0.057		0.06	0.057	3.77	2.86		4.01
1	423					37.2					4.08					0.072					3.95
1	428	8	7.3	7.1		29.6	3.93	3.46	2.73		9.41	0.066	0.054	0.054		1.087	6.5	3.1	3.01		7.2
1	455	5.8		14.9			8.35		8.82			0.043					4.74		3.23
1	487	7	5.3	9			8.39	3.24	4.84			0.052	0.034	0.046			3.84	3.09	2.66
1	619	2.9				4.8	4.53				3.32	0.051				0.054	3.76				3.19
1	623	16.3	12.8	18.9	31.6	50.6	5.64		2.22	2.93	16.24		0.029		0.031	0.172		3.8		3.61	6.86
1	635	6					5.75					0.072					3.78
1	638		8.5	7.3				4.19	5.28					0.067					2.53
1	682											0.043	0.031	0.025	0.034
0=healthy controls, 1= preeclampsia
